# Supplementary material for: Microbial Transformation of the Sesquiterpene Lactone, Vulgarin, by Aspergillus niger
Source: Molecules. 2023 Apr 26;28(9):3729. doi: 10.3390/molecules28093729 (PMC10180108; doi:10.3390/molecules28093729)
Supplement: Supplementary file 1 [file molecules-28-03729-s001.zip]

Archive with 1 entries (1 files):
- molecules-2340883-supplementary.pdf
